# Supplementary material for: Modeling the Depth Resolution of Translucent Layers in Confocal Microscopy
Source: Small Sci. 2024 Jun 25;4(9):2400120. doi: 10.1002/smsc.202400120 (PMC11935062; doi:10.1002/smsc.202400120)
Supplement: Supplementary file 1 — Supplementary Material [file SMSC-4-2400120-s001.zip]

Archive with 5 entries (5 files):
- MATLAB_Code_Composite.zip
- MATLAB_Code_SingleLayer.zip
- Python_Code.zip
- ReadMe.txt
- smsc202400120-sup-0001-SuppData-S1.pdf
