# Supplementary material for: Modeling the Depth Resolution of Translucent Layers in Confocal Microscopy
Source: Small Sci. 2024 Jun 25;4(9):2400120. doi: 10.1002/smsc.202400120 (PMC11935062; doi:10.1002/smsc.202400120)
Supplement: Supplementary file 1 — Supplementary Material [file SMSC-4-2400120-s001.zip › ReadMe.txt]

# Modelling the Depth Resolution of Translucent Layers in Confocal Microscopy 


## Description

  This script evaluates optical depth scans on single-layered samples with an optical imaging system/microscope.
  The program requires a single through-plane scan that allows to identify the sample by signal/spectral intensity differences
  The algorithm fits the point spread function of the objective at the top and bottom interface of the specimen 
  to extract the resolution at both interfaces and the attenuation coefficient of the sample. 

MATLAB: It consists of a main script and three functions:
-  Script_SingleLayer
-  LeastSquare
-  Convolution
-  ImportData

Python: It consists of a main script and three functions:
-  Script_SLSample
-  LeastSquares
-  Convolution
-  ImportData
  
An additional almost identical Script and associated functions are used for evaluating multi-layered (three layers in the current version)
samples with well defined planar interfaces. 
The code fits each layer of the sample independently with the procedure being identical to the single-layer case.

MATLAB:  It consists of a main script and three functions:
-  Script_Composite
-  LeastSquare_Composite
-  Convolution_Composite
-  ImportData_Composite

Python:  It consists of a main script and three functions:
-  Script_CompositeSample
-  LeastSquares_Comp
-  Convolution_Comp
-  ImportData_Comp

The only function that derivates from the single layer case is the "Import Data" 
function as it has to fit additional interfaces between adjacent layers.
The ImportData function needs additionally the script 'fReadRaman' for implementing data from the Witec ALpha 300 RA microscope.

When using a different microscope platform that creates data of a different form the ImportData function will not work.
In that case the user must create their own function that incorporates the scanning data, integrates the intensity over depth,
normalizes the data, and finds the interface positions with a 2nd derivative test.


Be aware, that the Python code takes an order of magnitude (10x) longer to execute the script for identical data sets compared to the MATLAB code.
 

For details regarding the mathematical background and development of the model,
see our paper 'Modeling the Depth Resolution of Translucent Layers in Confocal Microscopy'


## Installation

For the Matlab code to run you need to install a version of Matlab and possess a working licence

This code was developed with version 'MATLAB R2023a'
but should also work on any earlier version.
As toolboxes you need:
- Curve Fitter
- Optimization


For the Python version to run you need to install Python3 and an environment for runng the code:
- Anaconda
- Spyder
-Pycharm


## Limitations

The code/model works for optically transparent samples that allow for acquiring full depth scans through the entire thickness of the layer.
The limitations are characterized by highly scattering or absorbing samples. 
The descriptor for non-applicability of the model are
- low-quality fits
- non-reproducible fit parameters for a number of scans on the same sample

Further, the model is only valid for phase transitions that occur perpendicular to the optical axis of the microscope. 
Complex non-homogeneous layers, e. g. fiber mats, or polymer blends, cannot be predicted

For details regarding the scope and limits of the model,
see our paper 'Modeling the Depth Resolution of Translucent Layers in Confocal Microscopy'

## Usage

The prompt will ask you for two inputs (string) regarding the optional background correction of the intensity profile
and the manual postioning of the interfaces.
put in 'yes' for the background correction, if the intensity above or neneath the sample are uneven or deviate too strognly from zero.
Then the programm  wil caclulate the intensity background and automatically correct the ideal inteisty profile. This can substantially improve the 
fit of the data with the convolution. 
put in 'yes' for the position correction, if the 2nd derivative fit for the postion of the interfaces fails. Then the program will pop up the raw intensity data
and you have to graphically set the xposition with a cursor for all interfaces. The convolution and ideal intensity profile will than be calculated with these values.

In the main script the following changes must be made depending on the specific data set and the user's wishes for the fit.
Within the %%Import data set 
section
the filename has to be stated, the specififc material of the sample (that decides which spectral range for the sum filter is used), and the interval for the moving mean
applied to the derivative of the scan (use 1 if not wished, but higher value smoothes the data for better fits of the interfaces, but at the expense of sharpness of the interfaces) 
as input parameters of the 'ImporData' function.
 
If you want to add another material to the data base, you can do this in the 'ImportData' function.
Just state the string variable for the material and th spectral range of the sum filter.

In the %% parameters of the convolution function 
section you can define the range, increment, and lower bound of every independent parameter of the convolution for the parameter sweep.
(THE FWHM of the axial resoltuion at the first and second interface, the intensity decay, and the maximum ideal profile height at the first interface.)

In the %% Plot of raw data & fit 
section the user can set the details regarding the plot of the data set and its optimized fit.
The z axis range must be adjusted for every scan.
if necessary, the textboxes position containing the R^2 value, and the FWHMs of the interfaces must be adjsuted to 
ensure nice visbility within the plot.


Composite samples (in this version three layers with planar interfaces) which possess two layers of the same material
can be evaluated in two steps. 
First use the composite code for evaluating the two outer layers individually.
Therefore, you have to decide in the main script if you fit the upper layer (decide on upper part of the scan and the first two interface positions)
or the lower layer (decide on lower part of the scan and the last two interface positions).
Afterwards, fit the middle layer with the code of the single-layered usecase.

For multi-layered samples where every layer is distinctive you can simply use the simgle-ayer code for every component individually.


## Citation

If you are using this repository in your research please consider citing

- our paper 'Modeling the Depth Resolution of Translucent Layers in Confocal Microscopy'


## Credits

Thomas Böhm - For his valuable assistance and input in conceptiulazing the model and code developemnt.
